# Supplementary material for: Continuous Cropping of Patchouli Alleviate Soil Properties, Enzyme Activities, and Bacterial Community Structures
Source: Plants (Basel). 2024 Dec 12;13(24):3481. doi: 10.3390/plants13243481 (PMC11728537; doi:10.3390/plants13243481)
Supplement: Supplementary file 1 [file plants-13-03481-s001.zip]

Archive with 1 entries (1 files):
- plants-3310720-supplementary.pdf
